# Supplementary material for: The Effects of Enrichment on Zoo-Housed Scarlet Ibis Behavior
Source: Animals (Basel). 2024 Jun 27;14(13):1903. doi: 10.3390/ani14131903 (PMC11240375; doi:10.3390/ani14131903)
Supplement: Supplementary file 1 [file animals-14-01903-s001.zip]

Archive with 1 entries (1 files):
- animals-3023641-supplementary.pdf
